# Supplementary material for: Chemokine Receptor Expression on T Cells Is Modulated by CAFs and Chemokines Affect the Spatial Distribution of T Cells in Pancreatic Tumors
Source: Cancers (Basel). 2022 Aug 6;14(15):3826. doi: 10.3390/cancers14153826 (PMC9367555; doi:10.3390/cancers14153826)
Supplement: Supplementary file 1 [file cancers-14-03826-s001.zip]

Archive with 1 entries (1 files):
- cancers-1713334-supplementary.pdf
